# Supplementary material for: Metagenomic investigation of bacterial laccases in a straw-amended soil
Source: PeerJ. 2025 Apr 28;13:e19327. doi: 10.7717/peerj.19327 (PMC12045287; doi:10.7717/peerj.19327)
Supplement: Supplemental Information 2 [file peerj-13-19327-s002.txt]

LOCUS       S_14142                 1512 bp    DNA     linear   ENV 15-SEP-2024
DEFINITION  Uncultured bacterium clone S_14142 laccase gene, complete cds.
ACCESSION   S_14142
VERSION
KEYWORDS    .
SOURCE      uncultured bacterium
  ORGANISM  uncultured bacterium
            Bacteria; environmental samples.
REFERENCE   1  (bases 1 to 1512)
  AUTHORS   Yu,D.
  TITLE     Direct Submission
  JOURNAL   Submitted (15-SEP-2024) Institute of Feed Research, No. 12
            Zhongguancun South Street, Beijing, 100081, China
COMMENT     Bankit Comment: TOTAL # OF SEQS:7.
FEATURES             Location/Qualifiers
     source          1..1512
                     /organism="uncultured bacterium"
                     /mol_type="genomic DNA"
                     /isolation_source="straw-amended soil"
                     /db_xref="taxon:77133"
                     /clone="S_14142"
                     /note="[uncultured (using universal primers)]"
     CDS             <1..1512
                     /codon_start=1
                     /transl_table=11
                     /product="laccase"
                     /translation="MICAVFVQRVGAAREHKIDGHKQQPEAFRLPVSRRIVLKTLLAL
                     AAAPSCAPLRASREPQVSKLTAAVTRQQIAPVEYPETELWSFNGSAPGPELRFRQGER
                     VQVVVENGLRQETTVHWHGLRVPNAMDGVPHVTQAPIAPGGRFVYEFDLPDAGTYWYH
                     PHSHSQEQVARGLYGAFIVEESEPIRVDRDITWVLSDWRLTPEAQLREDFGSGFDRTH
                     AGRIGNTVTVNGRFSSAGNKFAVVSGERLRLRLINTAVARIFALRFEQHEPRIIALDG
                     QAVAPHPPPDGVIVLGPGMRTDLVLDCMLAPGARAAISDVFYRGSPQRLVDMSYSNSA
                     PLRARAPDWTVTLPPNAIPEPDLVGATRQAMVLQGGAMGRLREAEYEGARQPLTHLFR
                     AHQLAWAINGIAVKEHVHAPLVTLRRGMSCVLAVENDTQWHHPLHLHGHLFRVITRNG
                     EPTVHREWRDTVLMAPREKVELAFVADNPGDWMLHCHVLAHQAGGMMTMMRVV"
BASE COUNT      261 a    474 c    519 g    258 t
ORIGIN      
        1 atgatatgcg cggttttcgt tcagcgggta ggggctgccc gtgagcataa aatagacggc
       61 cacaagcaac aacccgaggc tttccggttg ccggtctcgc gccgcatagt tctgaagacg
      121 ctcctcgccc tggccgcggc gccgtcgtgc gcaccgctgc gcgcgtcgcg tgagccgcag
      181 gtttcaaagc ttaccgcggc tgtcacgcgg cagcagattg ccccggtgga ataccccgaa
      241 accgagctct ggagcttcaa cggcagtgca ccggggccgg aactgcgctt ccggcagggc
      301 gagcgtgtgc aagtggtagt cgagaatggc ttgcggcagg aaaccaccgt gcactggcat
      361 ggtttgagag tgccgaacgc gatggacggg gtgccgcacg tgacccaggc gccgatcgcg
      421 ccgggcggcc gcttcgtcta cgagttcgat ctgccggatg cgggcactta ctggtatcac
      481 ccgcattcgc acagccagga acaggtggcg cgcggtctct atggggcctt catcgtggag
      541 gaaagcgagc caatacgggt cgaccgcgac atcacgtggg tattgtccga ctggcggctc
      601 acgccggaag cgcagttgcg agaggatttc gggagcgggt tcgatcgcac gcacgccggg
      661 cgcatcggca atacggtgac cgtcaacgga cggtttagca gcgcgggaaa caagtttgcg
      721 gttgtaagcg gcgagcgcct gcgcctgcgg cttatcaata ccgccgtggc ccgcatcttc
      781 gcgctgcgct tcgagcagca cgagccccgg atcatcgcgc tcgacggaca ggcggtggcg
      841 ccgcacccgc cgccggacgg cgtcatcgtg ctgggacccg gcatgcgcac ggacctggtt
      901 ctcgactgca tgcttgcgcc cggagcccgc gctgcgattt ccgatgtgtt ctatcgcggc
      961 tcgccgcagc gcctggtcga catgtcctat tccaactcgg cgccgctgcg cgcgcgagct
     1021 ccggactgga ccgtgacgtt accgccgaac gcgataccgg agcccgactt ggtgggggca
     1081 acgcggcagg cgatggtgct gcaaggcggc gccatgggcc ggttgcggga ggcggagtac
     1141 gaaggggcgc gccaaccgct cacgcatctg ttccgcgcgc accagctggc ctgggcgatc
     1201 aacggcattg cggtgaaaga gcacgtccat gcgccgctcg tgacgctcag gcgcggcatg
     1261 agttgcgtgc tggcggtgga gaacgatacc caatggcacc atcctttgca tctgcatgga
     1321 catttgttcc gggtcatcac ccgcaacgga gagcccaccg tccaccgcga atggcgcgat
     1381 acggttctca tggcgccccg cgaaaaggtg gaactggcgt ttgtcgccga caaccccggg
     1441 gactggatgc ttcactgcca cgtgctcgcg caccaggcgg gaggaatgat gaccatgatg
     1501 cgggtcgtct ga
//
LOCUS       S_23069                 1386 bp    DNA     linear   ENV 15-SEP-2024
DEFINITION  Uncultured bacterium clone S_23069 laccase gene, complete cds.
ACCESSION   S_23069
VERSION
KEYWORDS    .
SOURCE      uncultured bacterium
  ORGANISM  uncultured bacterium
            Bacteria; environmental samples.
REFERENCE   1  (bases 1 to 1386)
  AUTHORS   Yu,D.
  TITLE     Direct Submission
  JOURNAL   Submitted (15-SEP-2024) Institute of Feed Research, No. 12
            Zhongguancun South Street, Beijing, 100081, China
COMMENT     Bankit Comment: TOTAL # OF SEQS:7.
FEATURES             Location/Qualifiers
     source          1..1386
                     /organism="uncultured bacterium"
                     /mol_type="genomic DNA"
                     /isolation_source="straw-amended soil"
                     /db_xref="taxon:77133"
                     /clone="S_23069"
                     /note="[uncultured (using universal primers)]"
     CDS             <1..1386
                     /codon_start=1
                     /transl_table=11
                     /product="laccase"
                     /translation="LPRTVVHLHGGKIEQKDDGYPEDTFLPGQSRTNYYGNDQPPATI
                     WFHDHALGITRLNVYMGLAGLYIIRDAVENALGLPSGANEIPLVIQDRKFNPDGSLFY
                     PALWDEHFFGDTVIVNGKVWPHLIVKQGKYRFRMVNGSTSRTYTLALSSGATFHQIGT
                     DGAILPAPVPLTQLTFMPGERADVVMDFAGYANGTQILLTNSAPTPFPGPPGVGVIPN
                     IMKFIVTNLAGHTAALPATLRPLVQLYETNAVMHRDFVLKKGTDPCTGAKWLINDLGW
                     DDITEFPILGTTEVWSFINRSGVAHPMHVHLVLMQILDRQAFVFTNDTVVPAGPRVPP
                     ATNEAGWKDTVRATPNEITRVIMRFDGFTGRYPYHCHIIEHEDHEMMRQFQVLPPPVF
                     TSIQWQGSNVSLTFNTTSNRLHAVERSDTLASPSWNTLTSGIPSGSGTATVTDPETNA
                     AQGFYRVRLLP"
BASE COUNT      284 a    442 c    383 g    277 t
ORIGIN      
        1 ctgcctcgca cggtcgtgca tctgcacggc ggcaaaatcg agcaaaaaga tgacggctac
       61 ccggaagaca cgttcctgcc cggtcagtca cggaccaatt attacggcaa cgaccagccg
      121 cccgctacga tctggtttca tgaccatgca ctcggcatca cacggttgaa cgtgtacatg
      181 ggcctggccg gcctttacat catccgcgac gccgtcgaga acgcgcttgg cttgccttcc
      241 ggcgcgaacg agatcccgct cgtgatccag gatcgaaagt tcaacccgga cggttcgctg
      301 ttctatccag ccctgtggga tgagcacttt ttcggcgaca ccgtcatcgt caacggcaag
      361 gtgtggccgc acctcattgt caagcaaggg aagtatcgct tccgcatggt caacggttcg
      421 acctcgcgga cttatacact ggcgttgtcg tctggggcca ccttccatca gatcggcacc
      481 gatggcgcga tactgcccgc acccgtgccg ctcacccaat tgacatttat gccgggtgaa
      541 cgggccgatg tagtcatgga cttcgccggc tatgccaacg gcacacaaat cctcctgacg
      601 aacagtgcgc caacgccgtt ccccggcccg cccggtgtgg gcgtaatccc caacataatg
      661 aagttcattg taacgaatct cgccgggcac accgccgcgt tgccggcgac gttgcgtccc
      721 ttggtgcaac tctacgaaac taatgccgtc atgcatcgcg acttcgtttt gaagaagggc
      781 actgatccgt gcaccggcgc gaagtggctg atcaacgacc tggggtggga cgatatcacg
      841 gaattcccca tactcggcac gactgaggtg tggagcttca tcaaccgctc cggcgtcgcg
      901 cacccaatgc atgtgcacct ggtgctgatg cagatcctcg accgccaagc gttcgtattc
      961 acgaatgaca cggttgtgcc tgctggtccg cgcgttccgc cggccacgaa cgaggcgggc
     1021 tggaaagata ccgtgcgggc cactccgaac gaaatcaccc gcgtcatcat gcgcttcgac
     1081 gggtttaccg gccggtatcc ttaccattgt cacatcattg aacacgagga ccacgagatg
     1141 atgcggcagt tccaggtgtt gccgccgccg gtttttacct ccattcaatg gcaaggctcg
     1201 aacgtgagct tgacgtttaa caccacctcc aatcgcctgc atgcggtgga gcggagcgac
     1261 acactggcat ccccctcgtg gaacacgctt accagcggca tccccagtgg cagcggcact
     1321 gccacggtaa ctgatcccga gacgaatgcc gcccagggat tttatcgggt gcggctactg
     1381 ccgtaa
//
LOCUS       S_63994                 1338 bp    DNA     linear   ENV 15-SEP-2024
DEFINITION  Uncultured bacterium clone S_63994 laccase gene, complete cds.
ACCESSION   S_63994
VERSION
KEYWORDS    .
SOURCE      uncultured bacterium
  ORGANISM  uncultured bacterium
            Bacteria; environmental samples.
REFERENCE   1  (bases 1 to 1338)
  AUTHORS   Yu,D.
  TITLE     Direct Submission
  JOURNAL   Submitted (15-SEP-2024) Institute of Feed Research, No. 12
            Zhongguancun South Street, Beijing, 100081, China
COMMENT     Bankit Comment: TOTAL # OF SEQS:7.
FEATURES             Location/Qualifiers
     source          1..1338
                     /organism="uncultured bacterium"
                     /mol_type="genomic DNA"
                     /isolation_source="straw-amended soil"
                     /db_xref="taxon:77133"
                     /clone="S_63994"
                     /note="[uncultured (using universal primers)]"
     CDS             <1..1338
                     /note="lacS1"
                     /codon_start=1
                     /transl_table=11
                     /product="laccase"
                     /translation="MNRRQFLSLSTLTLAPRVGAATPIRKLSLGIGRQALVGAGHPDT
                     AVWSYNGTVPGPELRFKQGERLRIEVENALPVETTVHWHGIRLPNAMDGVPGVTQKPI
                     SRGGRFLYEFDLPDAGTFWYHPHLGSPEQVARGLYGALIVEERNAPPVDRDVVWVLSD
                     WRLDREARIVENFGNPMDASHAGRIGNTVTVNGAILESFSVRAGERIRLRLINASNAR
                     IYGLEFEGHEPQLIALDGHPLEPRASARLVLGPGMRADLMLDCKGNPGSAHRVIDTFY
                     RQRAYELLKVEYGTQRASRTSFEPVPRLAANPISVPDLAKAERHRIVFGGGMMGRGGM
                     MGGMPGRPGLFWTVNGNAVPEHAHQEVLLKLKHGASYVFELVNDTAWHHPIHLHGHVF
                     RVLPGGHWTDSVLLDPDARAEIAFVADNPGDWMLHCHVLEHQATGMMALVRVA"
BASE COUNT      236 a    431 c    434 g    237 t
ORIGIN      
        1 atgaaccgac ggcagttcct gtccttgtcg acgctgactc tcgcaccacg agtcggcgcc
       61 gcaacgccga ttagaaagct gtcgcttggc atcggccgcc aggcgctcgt cggcgccggt
      121 cacccggata ccgcggtgtg gtcgtacaac ggcacagtcc ccgggccgga actgcgcttc
      181 aagcagggcg agcgcctgcg catcgaggtc gagaacgcgc tcccggttga gaccacagtg
      241 cattggcatg gaattcggtt gccgaacgcg atggacggcg tcccaggagt cacgcagaaa
      301 cccataagca ggggcggtcg cttcctctac gagttcgacc tcccggatgc cggcaccttc
      361 tggtatcacc cacatctcgg tagtcccgag caagtggccc gcgggctcta cggcgcgctg
      421 atcgtggagg agcgcaatgc gccgccggtg gaccgcgatg tggtctgggt gctttccgat
      481 tggcggctcg accgcgaagc gcgcatcgtc gagaacttcg gcaatccgat ggacgcgagc
      541 cacgccggcc gcatcggtaa taccgtgacg gtaaacggcg cgatcctcga gtcgttcagc
      601 gtgcgcgccg gtgagcgcat ccgcctgcgt ttgatcaacg cctcgaatgc gcggatttac
      661 ggactggaat tcgagggaca cgagccgcag ctcatcgcgc tggatggtca tccgcttgaa
      721 ccgcgcgcat cggcgcggct cgtccttgga cccgggatgc gcgccgacct gatgctcgat
      781 tgcaagggaa atcccgggag cgcgcaccgg gtcatcgaca cgttctaccg tcaacgcgcg
      841 tacgagcttc tcaaggtcga atacggaacg cagcgcgcgt cacgaacttc gttcgagccg
      901 gtgccgcggt tagcggcgaa cccgatttcg gtacctgacc tcgccaaagc cgaacgccac
      961 cgcatcgtct tcggcggcgg gatgatgggc cggggaggaa tgatgggcgg catgcctggc
     1021 cggcccggcc ttttctggac ggtgaacggc aatgccgtgc ctgaacatgc gcaccaagaa
     1081 gtgctgctga agctcaagca cggcgcctcc tatgtgttcg agctggtgaa cgacaccgcg
     1141 tggcaccacc cgatccatct gcatggccac gtgtttcgcg tgctccccgg cgggcactgg
     1201 accgattcag tgctgctcga tccggacgct cgcgccgaga tcgctttcgt cgccgataac
     1261 ccaggcgact ggatgcttca ttgccacgtg ctcgagcatc aggcgaccgg catgatggcg
     1321 ctcgtgcgcg ttgcgtaa
//
LOCUS       S_230270                1890 bp    DNA     linear   ENV 15-SEP-2024
DEFINITION  Uncultured bacterium clone S_230270 laccase gene, complete cds.
ACCESSION   S_230270
VERSION
KEYWORDS    .
SOURCE      uncultured bacterium
  ORGANISM  uncultured bacterium
            Bacteria; environmental samples.
REFERENCE   1  (bases 1 to 1890)
  AUTHORS   Yu,D.
  TITLE     Direct Submission
  JOURNAL   Submitted (15-SEP-2024) Institute of Feed Research, No. 12
            Zhongguancun South Street, Beijing, 100081, China
COMMENT     Bankit Comment: TOTAL # OF SEQS:7.
FEATURES             Location/Qualifiers
     source          1..1890
                     /organism="uncultured bacterium"
                     /mol_type="genomic DNA"
                     /isolation_source="straw-amended soil"
                     /db_xref="taxon:77133"
                     /clone="S_230270"
                     /note="[uncultured (using universal primers)]"
     CDS             <1..1890
                     /codon_start=1
                     /transl_table=11
                     /product="laccase"
                     /translation="LAARAGRRLGEQVLFVAVDGRTAGFLGVAYADVNRRHTDVMEVE
                     MKDEISSGDQFPNDVTDLPASGAAELIELTNGDRFELRIAPVTKKLGDATVRMLAYNG
                     SIPGPTLRVRQGSEVLVNVVNEGDVEATVHWHGLRLDNRFDGTLATQSPIPVGGRFEY
                     RLTFPDPGIYWYHPHIREDYGQEMGLYGNIVVTPSDPTYWPPAHREVALTLDDVLIEE
                     GAVASFSRLHPTYTAMGRFGNVLLVNGEQQLSLDVRNGEVVRFYLTNTANTRVFNVSL
                     PGARMKLVGADSGRVEHEAFVHNVMLAPSERAVVDILFERPGPTTLEHRTPGRTYSLA
                     AIAVRGERAEPSLTADFEQLRTNVDMTTVRTQVAQYLAAEPDKILALVAEMDMPAPQI
                     PDGAAVEYVCPMHSDVISDNPGRCGKCGMKLMAVEPAKVTFACPMHPDVRSAKADRCP
                     KCGMKLVPSQLVPHPAHGETHDADAGGDEHHDHHSESHSQHANVPEGIEWEDDMVDVN
                     RMTNPTNMRWKLIDRQTGHEGGAIDWRFNAGQQVKIRIVNEMDSDHPMHHPFHIHGAG
                     RFVILSRNGVEEASLVWKDTALVRTGETVDILLDVTQPGVWMAHCHIAEHHESGMMLR
                     SRVDQ"
BASE COUNT      413 a    561 c    578 g    338 t
ORIGIN      
        1 ctggctgctc gtgcggggcg tcggcttggc gaacaggtgt tgttcgtggc ggtcgacgga
       61 cgaaccgcag gatttctcgg cgtcgcctac gcagatgtga accgccggca tacagatgtc
      121 atggaggttg agatgaagga cgaaatatcg agcggcgatc agttccccaa cgatgtcaca
      181 gatctgccgg cgagcggcgc ggcagaattg atcgagctaa ccaacggcga tcgattcgag
      241 cttcgtatcg cgccagtgac caagaagctg ggcgatgcga ccgtgcggat gctcgcgtac
      301 aacggatcca ttcctggacc aacacttcga gtgcggcagg gctctgaggt tctggttaac
      361 gttgtcaacg aaggcgatgt cgaggcgacg gtccactggc acgggctgcg cctcgacaac
      421 cgcttcgacg gaacactcgc gacacagtcg ccgattccag tgggcggcag attcgagtac
      481 cgtctcacgt ttccggaccc ggggatctat tggtaccacc cgcacatccg agaggactac
      541 ggtcaagaga tgggcctcta cggaaatatc gtggtaaccc cttccgatcc gacgtactgg
      601 ccgccggccc accgcgaagt cgctctcaca ctcgacgacg tcttgatcga ggaaggagca
      661 gttgcgtcct tcagtcggtt gcatccgacg tacacagcaa tgggccggtt cggcaatgtg
      721 ttactggtca acggagaaca gcaactgtcg ctcgacgtgc gaaacggtga ggtcgtccgt
      781 ttctacctga cgaacacagc aaacacgcga gtgttcaatg tcagcctgcc gggcgcacgc
      841 atgaagcttg tcggagcaga cagcgggcgc gtcgagcacg aggcgttcgt tcataacgtg
      901 atgctcgccc cgtcagaacg cgctgtcgtt gacatcctgt ttgaacgacc ggggccgacg
      961 actctcgagc accgaacccc agggcgaacc tattcgctcg cggcgatcgc tgtccgaggt
     1021 gagcgcgctg agccatcact gacggcggat tttgagcagc tccgcaccaa cgtggacatg
     1081 acgactgtgc gaacacaggt agctcaatac cttgccgccg aacctgacaa gatcctcgcg
     1141 ctcgtggctg aaatggacat gcccgctcca cagattcccg atggtgcagc ggttgagtac
     1201 gtctgtccta tgcactccga tgtcatcagc gacaaccccg ggcgttgcgg gaaatgcggg
     1261 atgaagctga tggcagtgga gccggccaag gtgacattcg cctgcccaat gcatccggac
     1321 gtcaggagcg caaaagccga ccgctgcccg aagtgtggga tgaaattggt cccgtcccag
     1381 ctcgtaccac atcccgcgca cggcgagact catgacgctg atgcaggcgg tgatgaacac
     1441 cacgaccatc acagcgaatc acatagccaa cacgctaacg tgcccgaggg catcgagtgg
     1501 gaggacgaca tggtcgacgt gaaccgcatg accaacccga ccaacatgcg gtggaagctg
     1561 atcgaccgtc aaaccggaca tgaaggtggg gcgatcgact ggcgattcaa tgctgggcag
     1621 caggtgaaaa ttcggatcgt caacgagatg gactccgacc accccatgca ccacccattt
     1681 catattcacg gggccggacg ctttgtgatt ctctcccgca acggagttga ggaagccagt
     1741 ctcgtctgga aggacaccgc cctcgtccgg accggtgaaa cggttgacat actcctggac
     1801 gtgacgcagc cgggcgtgtg gatggcgcac tgccacatcg ccgagcacca cgagagcggc
     1861 atgatgctcc ggtcccgcgt cgatcagtag
//
LOCUS       S_362900                1632 bp    DNA     linear   ENV 15-SEP-2024
DEFINITION  Uncultured bacterium clone S_362900 laccase gene, complete cds.
ACCESSION   S_362900
VERSION
KEYWORDS    .
SOURCE      uncultured bacterium
  ORGANISM  uncultured bacterium
            Bacteria; environmental samples.
REFERENCE   1  (bases 1 to 1632)
  AUTHORS   Yu,D.
  TITLE     Direct Submission
  JOURNAL   Submitted (15-SEP-2024) Institute of Feed Research, No. 12
            Zhongguancun South Street, Beijing, 100081, China
COMMENT     Bankit Comment: TOTAL # OF SEQS:7.
FEATURES             Location/Qualifiers
     source          1..1632
                     /organism="uncultured bacterium"
                     /mol_type="genomic DNA"
                     /isolation_source="straw-amended soil"
                     /db_xref="taxon:77133"
                     /clone="S_362900"
                     /note="[uncultured (using universal primers)]"
     CDS             <1..1632
                     /codon_start=1
                     /transl_table=11
                     /product="laccase"
                     /translation="IASASLWVFQSIKVNNVGVRRRAVLQLLGLAPLSHAARASGLNL
                     LDGAGEQTGSGASPDVELALTATPGEMNLMPGAPTHVWHFTGRVIRGSASTLQTIDGS
                     YLGPVIRVRRGQRVRIRFLNQLGEPSIVHWHGLDVPELADGHPRLAVNHGDEYVYDFE
                     VTNRAGTYWYHPHPHMRTAVQVYRGLAGMLLVSDPEEDALGLPSGAGELLCVLQDRRF
                     DGNNQLVYASAAARGGMRGQMGRGGPMGMGGGMAQMMETMNGWVGDRMLVSGRVQPTI
                     DVDRRTYRVRLLNGSNARFYKLAWSDGSPMTVIGGDGGLLERARTQRAVTLAPGQRAD
                     VLLDLAAHRPGSDVQLQSLAFPSAHVGHVGMMGQPSPLPQGAPLTLMRLRVSGAQGPR
                     FQMPKHLSAHDFSEVASAPVRRVPLTFMHMNWLLDGRVFDLKDVADVETVAPGSTHVW
                     EIVNQPNPMGMAMAHPIHLHGPQFRVLSRSGGTTNALREGINDEGWTDTVVVLPGETV
                     RAQVTFSKHPGLYLYHCHILEHEDMGMMRNFRIRR"
BASE COUNT      281 a    523 c    531 g    297 t
ORIGIN      
        1 atagcgagcg cctcactctg ggtgttccag tccattaagg tgaataatgt aggagtgcgt
       61 cgccgcgccg ttcttcagct tctcggccta gcgccactca gccacgcggc ccgtgcctcg
      121 ggcctcaatc tcctcgacgg cgccggggaa caaaccgggt ccggtgcttc gccggacgtg
      181 gagctggccc ttaccgccac acccggcgaa atgaacctga tgccaggagc gcccacgcac
      241 gtgtggcact tcacggggcg ggtgattcgc ggttcggcct ccacactcca gacgattgac
      301 gggtcatatc tcggacctgt catccgcgta cggcgtggcc agcgcgtgcg gatccggttt
      361 ctcaatcaac tcggcgagcc atcgatcgtc cactggcacg gacttgatgt tcccgagctt
      421 gcagacgggc acccgcgact tgccgtgaat cacggcgacg aatacgtcta cgacttcgag
      481 gtcaccaacc gtgcgggcac ctactggtac catccgcatc cgcacatgcg aacagcggtg
      541 caggtctacc ggggcttggc ggggatgttg ttggtgtccg atccggagga ggacgccctc
      601 ggcctgccct cgggagcggg cgaactcctc tgtgtgctcc aggaccgacg cttcgatggg
      661 aacaaccagc tggtgtacgc aagcgcggct gcgaggggcg ggatgcgtgg ccagatgggc
      721 cgcggcgggc caatgggcat gggcggcggc atggcccaga tgatggagac catgaacggt
      781 tgggtaggcg accgtatgct cgtaagcgga cgcgtgcaac ccacgatcga tgtcgatcga
      841 cggacctacc gcgtgcggct gctgaacgga tccaacgcca ggttttacaa actcgcgtgg
      901 agtgacggtt cgcccatgac cgtgatcggc ggcgacgggg gcctgctcga gcgcgcgcgt
      961 actcaacgcg ctgtgacgct cgcgcccggc cagcgcgcgg acgtactcct cgacctggcg
     1021 gcgcaccggc ccggatccga cgtgcagctc cagagcctcg cgttcccttc ggctcatgtg
     1081 ggccacgtcg ggatgatggg ccagccgtca ccgttaccgc aaggcgcgcc gttgacgttg
     1141 atgaggctac gcgtgtccgg cgcgcagggt cctcgctttc agatgccgaa gcacctttcg
     1201 gcacacgatt tcagcgaagt ggcttccgcg cccgtccgtc gtgtgccgct gaccttcatg
     1261 catatgaact ggctcctcga cggccgagtc tttgacttga aggacgtggc agacgtggag
     1321 acggtcgctc caggctcaac ccacgtctgg gagatcgtga accagcccaa cccgatgggt
     1381 atggcgatgg ctcatcccat ccacttgcac ggcccgcagt tccgcgtgct gtcacgctcg
     1441 ggcggtacga ccaatgccct tcgtgagggc atcaacgacg aggggtggac agacacggtg
     1501 gtggtgctgc ccggtgaaac cgtccgcgcg caggtgacgt tctcgaagca tcccggcctg
     1561 tatctctatc attgccacat cctcgagcac gaagacatgg gcatgatgcg gaacttccgg
     1621 attcgccgct ga
//
LOCUS       S_394411                1662 bp    DNA     linear   ENV 15-SEP-2024
DEFINITION  Uncultured bacterium clone S_394411 laccase gene, complete cds.
ACCESSION   S_394411
VERSION
KEYWORDS    .
SOURCE      uncultured bacterium
  ORGANISM  uncultured bacterium
            Bacteria; environmental samples.
REFERENCE   1  (bases 1 to 1662)
  AUTHORS   Yu,D.
  TITLE     Direct Submission
  JOURNAL   Submitted (15-SEP-2024) Institute of Feed Research, No. 12
            Zhongguancun South Street, Beijing, 100081, China
COMMENT     Bankit Comment: TOTAL # OF SEQS:7.
FEATURES             Location/Qualifiers
     source          1..1662
                     /organism="uncultured bacterium"
                     /mol_type="genomic DNA"
                     /isolation_source="straw-amended soil"
                     /db_xref="taxon:77133"
                     /clone="S_394411"
                     /note="[uncultured (using universal primers)]"
     CDS             <1..1662
                     /codon_start=1
                     /transl_table=11
                     /product="laccase"
                     /translation="LADGARFELRIAPVTKRLGDTLVRMLAYNGSVPGPTLRVRQGTE
                     LLVNVVNDGDLEATVHWHGLRLDNLYDGTTATQPPIPVGASFTYRLTFPDPGVYWYHP
                     HIREDYGQELGLYGNIVVVPAEADYWPPVNRELTLTLDDILIEDGNVAPFNRQHPTYS
                     AMGRFGNTLLVNGEPELSLQARHGEVVRFYLTNTANTRVFNVAIPGARIKRVGGDSGR
                     YEREEFVDSVLIAPSERTVIDVLFDQSGSVTLEHRTPQRTYRLVTIAVGDERAEPSFA
                     VEYQELRTNADMAANRSRITPYLAAEPDRTLALVAEMDMGEPELSPGASVAYVCPMHP
                     EVLSVAPGRCPHCGMKLIATERAPQFVCPMHPEVTSTQADRCPKCGMKLVSAQLVSAA
                     AHGHHEHGHAPVADHHEHEGVEHARYPAGIEWEDDMVDVNRMTNPSNMRWKLIDRQTR
                     SEGASIDWRFRVGDRVKIRLVNEMDSDHPMHHPFHIHGAGRFLILARDSVVEPNLAWK
                     DTVLVPTGQTVDLLLDVTHAGVWMAHCHIAEHHETGMMLTFHVDR"
BASE COUNT      325 a    536 c    514 g    287 t
ORIGIN      
        1 ttggcggacg gagcgcgatt cgagcttcgc atcgcgccgg tcacgaagcg attgggcgac
       61 acgctcgtgc gcatgctcgc gtacaacgga tccgtgcccg ggccaactct tcgggttcgc
      121 caaggcaccg agctgttggt caacgtcgtg aatgacggag acctcgaggc gactgtccac
      181 tggcacgggc tccgactgga caatctgtac gacggaacga cggcgacaca gccgccgatt
      241 cccgttggcg catcgttcac gtaccggctg acgtttccag accctggcgt gtattggtac
      301 caccctcaca ttcgcgaaga ctacggccag gaactcggcc tctacggcaa catcgtcgtc
      361 gttcccgcgg aggctgatta ctggccgcca gtcaaccgcg agctcacgct gacgctcgac
      421 gacatcctga tcgaagacgg caacgttgcg ccgttcaaca ggcaacaccc gacgtattcg
      481 gcgatgggcc gatttgggaa caccctgctg gtcaatggtg agccggaact gtcgcttcag
      541 gcgcggcacg gcgaagtcgt ccggttctac ctgaccaaca cggccaacac gcgggtcttc
      601 aacgtcgcca tccctggcgc acgtataaag cgtgtcgggg gcgacagcgg tcgttacgag
      661 cgcgaagagt ttgtcgacag tgtgttgatc gcgccctcag aacgcacggt cattgacgtg
      721 ctgttcgacc agtccggttc tgtcacgctg gagcaccgca caccgcagcg gacgtaccgg
      781 ctggtgacga tcgccgtagg cgacgaacgc gcagagccct cgtttgccgt cgagtaccaa
      841 gagcttcgca ccaacgcgga catggcggcc aaccgctcgc gcatcacccc ctacctggcc
      901 gcagagccgg acaggacgct ggcgctcgtc gctgaaatgg acatgggcga gcccgagttg
      961 tcaccaggag cctccgtcgc gtacgtgtgt cctatgcacc cggaggtgct cagtgtggcc
     1021 cccggccgat gtccccactg cggcatgaag ctgatcgcca cggaacgcgc accgcagttc
     1081 gtttgcccga tgcacccgga ggtcacaagc acgcaagccg accgttgtcc gaagtgcggc
     1141 atgaagttgg tgtcggcgca actcgtctct gcagcggcgc atggccacca cgagcacggc
     1201 cacgcgcccg ttgctgacca ccacgagcac gaaggcgtcg aacacgcgcg ttacccagcc
     1261 ggcatcgagt gggaagacga catggtcgac gtgaaccgga tgacgaaccc gagcaacatg
     1321 cggtggaagc tgatcgaccg gcagacgcgt tcggagggtg cgtcgatcga ctggcgattc
     1381 cgcgtcggcg atcgcgtcaa gattcgcctc gtcaacgaaa tggattccga ccatccgatg
     1441 caccatccat ttcacataca cggcgcgggc cgctttttga ttttggcaag ggacagcgta
     1501 gtcgaaccga atctcgcgtg gaaggacacg gtcctcgtgc cgactggcca gactgtcgac
     1561 ctgcttctcg acgtcacgca tgcgggcgtg tggatggcgc actgccacat cgccgagcat
     1621 cacgagaccg gaatgatgct cacgttccac gtggaccgct ga
//
LOCUS       S_507105                1728 bp    DNA     linear   ENV 15-SEP-2024
DEFINITION  Uncultured bacterium clone S_507105 laccase gene, complete cds.
ACCESSION   S_507105
VERSION
KEYWORDS    .
SOURCE      uncultured bacterium
  ORGANISM  uncultured bacterium
            Bacteria; environmental samples.
REFERENCE   1  (bases 1 to 1728)
  AUTHORS   Yu,D.
  TITLE     Direct Submission
  JOURNAL   Submitted (15-SEP-2024) Institute of Feed Research, No. 12
            Zhongguancun South Street, Beijing, 100081, China
COMMENT     Bankit Comment: TOTAL # OF SEQS:7.
FEATURES             Location/Qualifiers
     source          1..1728
                     /organism="uncultured bacterium"
                     /mol_type="genomic DNA"
                     /isolation_source="straw-amended soil"
                     /db_xref="taxon:77133"
                     /clone="S_507105"
                     /note="[uncultured (using universal primers)]"
     CDS             <1..1728
                     /codon_start=1
                     /transl_table=11
                     /product="laccase"
                     /translation="MSDSVPGFASWLSRRRFVQGLAAGGALAGSALWPRSLSALKSAD
                     EPQILAGTDFNLTIGETPVNFTGRARPAITVNGSLPAPVLRWRQGTTVELRVTNAIPQ
                     SSMRGHETSIHWHGILLPANMDGVPGVSFDGIGRGDTWRYRFAVKQSGTYWYHSHSAF
                     QEQAGLYGALIIDPAEPEPFHYDRDYVVMLSDWTDLDPDALFARLKKMSDHDNFYKRT
                     VGDFARDVGGDGWAATVADRRMWGEMRMTPTDLSDLNSHTYTYLMNGRTSPGNWTGLF
                     RSGEKVRLRFINGSAMTYFDVRIPGLKMTVVAADGQNVHPVSVDEFRIAVAETYDVIV
                     EPTGMEAFTIFAQDMGRTGHVAGTLATRAGLRAPVPPVDPRPILSMSDMGHGAASHGA
                     HASQTIATGVQTHPASEHGNPLVDMQVMAPTPRLDDPGVGLRDNGRRVLTYSDLRNNF
                     DDPDGREPERSIELHLTGHMERFAWSFDGIKFSGAEPLRLAYGERMRIVLVNDTMMSH
                     PIHLHGMWSDLEAEDGSFHLRKHTIDMPPGTRRSYRVRADALGRWAYHCHLLYHMEAG
                     MMRVVTVEE"
BASE COUNT      304 a    564 c    569 g    291 t
ORIGIN      
        1 atgtctgatt ccgtgcctgg tttcgccagc tggctctcac gcagacgctt cgtgcaggga
       61 ctcgccgcgg gtggcgccct ggcgggcagc gcgttgtggc cacgatcgct gtcggcgctc
      121 aagtccgcgg acgagccgca aatcctggct ggcaccgact tcaatctcac gatcggcgaa
      181 acaccggtca acttcacggg tcgtgcgcgc ccagcgatca cagtcaacgg gtcgctcccg
      241 gcgccggtgc tgcgctggcg gcagggcacg acggtggagc ttcgcgtcac gaatgcgatt
      301 ccgcaatcgt cgatgcgcgg tcacgagacc tcgattcact ggcacggcat cctgctgccc
      361 gcgaacatgg acggcgtacc aggcgtcagc ttcgatggca tcggtcgcgg cgacacctgg
      421 cgctatcgat tcgccgtgaa gcagagcggc acgtactggt accacagcca ctcggccttc
      481 caggagcagg cggggctgta tggcgcgctg atcatcgatc ccgccgaacc cgagccgttt
      541 cactacgacc gcgactacgt ggtcatgctc tcggactgga ccgacctcga tccggatgcg
      601 ctcttcgcac ggctcaagaa gatgtcggac cacgacaact tctacaagcg caccgtcggc
      661 gatttcgcac gggatgtcgg gggcgacggc tgggcggcaa cggtcgcgga tcgccgcatg
      721 tggggtgaga tgcggatgac gccgacggac ctgtcggatc tcaattcgca cacctacacg
      781 tacctgatga atggccggac gtcgcctggc aactggaccg gcttgtttcg ttccggagag
      841 aaggtgcggc tgcgcttcat caacggctcc gcgatgacgt acttcgatgt ccgcatcccg
      901 gggctgaaga tgaccgtggt cgccgccgac ggccagaacg tgcacccggt gtcggtcgac
      961 gagtttcgta ttgcggtcgc ggaaacctac gacgtgatcg tggagcccac gggcatggag
     1021 gccttcacga tattcgcgca ggacatgggt cgcacgggtc acgtggccgg cacgctcgcg
     1081 acgcgcgcgg gccttcgtgc accggttccg ccggtggatc cgcgcccgat cctgtcgatg
     1141 agcgacatgg gtcatggcgc cgcgagtcac ggcgcgcacg cgtcgcagac aatcgccacc
     1201 ggcgtgcaga cgcatccggc gagtgagcac ggcaacccgc tggtcgacat gcaggtcatg
     1261 gcgccgacac ccagacttga cgatccgggc gtcggcttgc gcgacaacgg acgccgcgtc
     1321 ctcacctact cggatctgag gaacaacttc gatgacccgg acggccgcga gcccgagcga
     1381 agcatcgagc tgcatctgac cgggcacatg gagcgcttcg cgtggtcctt cgacggcatc
     1441 aagttctcgg gcgccgaacc gctgcggctc gcctacggcg aacggatgcg gatcgtgctc
     1501 gtcaacgaca cgatgatgtc tcacccgatc catctgcacg gcatgtggag cgacctcgag
     1561 gcggaggacg ggagcttcca cctgcgcaag cacaccatcg acatgccgcc cggcacgcga
     1621 cgcagctaca gggtgcgcgc cgatgcgctt gggcgttggg cctatcactg ccacctgctg
     1681 taccacatgg aggccgggat gatgcgcgtc gtgaccgtcg aagaatga
//
